# Supplementary material for: Pollen Grain Classification Based on Ensemble Transfer Learning on the Cretan Pollen Dataset
Source: Plants (Basel). 2022 Mar 29;11(7):919. doi: 10.3390/plants11070919 (PMC9002917; doi:10.3390/plants11070919)
Supplement: Supplementary file 1 [file plants-11-00919-s001.zip]

Archive with 69 entries (65 files):
- Supplementary-Images/
- Supplementary-Images/tables-results-of-all-models/
- Supplementary-Images/tables-results-of-all-models/ens_all_hard_metrics.html
- Supplementary-Images/tables-results-of-all-models/ens_x_i_r_hard_metrics.html
- Supplementary-Images/tables-results-of-all-models/xception_metrics.html
- Supplementary-Images/tables-results-of-all-models/ens_all_soft_metrics.html
- Supplementary-Images/tables-results-of-all-models/ens_ir_i_r_hard_metrics.html
- Supplementary-Images/tables-results-of-all-models/ens_ir_i_r_soft_metrics.html
- Supplementary-Images/tables-results-of-all-models/ens_ir_r_hard_metrics.html
- Supplementary-Images/tables-results-of-all-models/ens_x_i_r_soft_metrics.html
- Supplementary-Images/tables-results-of-all-models/ens_x_r_soft_metrics.html
- Supplementary-Images/tables-results-of-all-models/ens_x_r_hard_metrics.html
- Supplementary-Images/tables-results-of-all-models/ens_x_i_soft_metrics.html
- Supplementary-Images/tables-results-of-all-models/ens_x_ir_i_hard_metrics.html
- Supplementary-Images/tables-results-of-all-models/ens_x_ir_i_soft_metrics.html
- Supplementary-Images/tables-results-of-all-models/ens_x_ir_r_soft_metrics.html
- Supplementary-Images/tables-results-of-all-models/ens_x_ir_r_hard_metrics.html
- Supplementary-Images/tables-results-of-all-models/ens_x_ir_hard_metrics.html
- Supplementary-Images/tables-results-of-all-models/ens_i_r_hard_metrics.html
- Supplementary-Images/tables-results-of-all-models/ens_ir_r_soft_metrics.html
- Supplementary-Images/tables-results-of-all-models/ens_i_r_soft_metrics.html
- Supplementary-Images/tables-results-of-all-models/inception_resnet_metrics.html
- Supplementary-Images/tables-results-of-all-models/resnet_metrics.html
- Supplementary-Images/tables-results-of-all-models/inception_metrics.html
- Supplementary-Images/tables-results-of-all-models/ens_x_i_hard_metrics.html
- Supplementary-Images/tables-results-of-all-models/ens_x_ir_soft_metrics.html
- Supplementary-Images/confusion-matrices-of-all-models/
- Supplementary-Images/confusion-matrices-of-all-models/ens_all_hard_cm.pdf
- Supplementary-Images/confusion-matrices-of-all-models/ens_all_soft_cm.pdf
- Supplementary-Images/confusion-matrices-of-all-models/inception_resnet_cm.pdf
- Supplementary-Images/confusion-matrices-of-all-models/ens_x_i_hard_cm.pdf
- Supplementary-Images/confusion-matrices-of-all-models/ens_ir_i_r_hard_cm.pdf
- Supplementary-Images/confusion-matrices-of-all-models/ens_ir_i_r_soft_cm.pdf
- Supplementary-Images/confusion-matrices-of-all-models/ens_i_r_soft_cm.pdf
- Supplementary-Images/confusion-matrices-of-all-models/ens_ir_r_hard_cm.pdf
- Supplementary-Images/confusion-matrices-of-all-models/ens_ir_r_soft_cm.pdf
- Supplementary-Images/confusion-matrices-of-all-models/ens_i_r_hard_cm.pdf
- Supplementary-Images/confusion-matrices-of-all-models/resnet_cm.pdf
- Supplementary-Images/confusion-matrices-of-all-models/xception_cm.pdf
- Supplementary-Images/confusion-matrices-of-all-models/ens_x_i_r_hard_cm.pdf
- Supplementary-Images/confusion-matrices-of-all-models/ens_x_i_r_soft_cm.pdf
- Supplementary-Images/confusion-matrices-of-all-models/ens_x_i_soft_cm.pdf
- Supplementary-Images/confusion-matrices-of-all-models/ens_x_ir_hard_cm.pdf
- Supplementary-Images/confusion-matrices-of-all-models/ens_x_ir_i_hard_cm.pdf
- Supplementary-Images/confusion-matrices-of-all-models/ens_x_ir_i_soft_cm.pdf
- Supplementary-Images/confusion-matrices-of-all-models/ens_x_r_hard_cm.pdf
- Supplementary-Images/confusion-matrices-of-all-models/ens_x_r_soft_cm.pdf
- Supplementary-Images/confusion-matrices-of-all-models/inception_cm.pdf
- Supplementary-Images/confusion-matrices-of-all-models/ens_x_ir_r_hard_cm.pdf
- Supplementary-Images/confusion-matrices-of-all-models/ens_x_ir_r_soft_cm.pdf
- Supplementary-Images/confusion-matrices-of-all-models/ens_x_ir_soft_cm.pdf
- Supplementary-Images/roc-curves-of-all-models/
- Supplementary-Images/roc-curves-of-all-models/thymbra_specific_roc.pdf
- Supplementary-Images/roc-curves-of-all-models/micro_average_roc.pdf
- Supplementary-Images/roc-curves-of-all-models/macro_average_roc.pdf
- Supplementary-Images/roc-curves-of-all-models/ens_all_soft_roc.pdf
- Supplementary-Images/roc-curves-of-all-models/resnet_roc.pdf
- Supplementary-Images/roc-curves-of-all-models/ens_x_i_r_soft_roc.pdf
- Supplementary-Images/roc-curves-of-all-models/ens_ir_i_r_soft_roc.pdf
- Supplementary-Images/roc-curves-of-all-models/ens_i_r_soft_roc.pdf
- Supplementary-Images/roc-curves-of-all-models/ens_ir_r_soft_roc.pdf
- Supplementary-Images/roc-curves-of-all-models/ens_x_ir_i_soft_roc.pdf
- Supplementary-Images/roc-curves-of-all-models/ens_x_ir_r_soft_roc.pdf
- Supplementary-Images/roc-curves-of-all-models/ens_x_ir_soft_roc.pdf
- Supplementary-Images/roc-curves-of-all-models/ens_x_i_soft_roc.pdf
- Supplementary-Images/roc-curves-of-all-models/ens_x_r_soft_roc.pdf
- Supplementary-Images/roc-curves-of-all-models/inception_roc.pdf
- Supplementary-Images/roc-curves-of-all-models/inception_resnet_roc.pdf
- Supplementary-Images/roc-curves-of-all-models/xception_roc.pdf
